# Supplementary material for: Sustainable human population density in Western Europe between 560.000 and 360.000 years ago
Source: Sci Rep. 2022 Apr 28;12:6907. doi: 10.1038/s41598-022-10642-w (PMC9051054; doi:10.1038/s41598-022-10642-w)
Supplement: Supplementary file 1 — Supplementary Information 1. [file 41598_2022_10642_MOESM1_ESM.xlsx]

## Sheet: Table S1
Locality	Unit	Longitud	Latitude	MIS Correlation	References
Cagny-La-Garenne II	Levels I & H	2.34	49.87	MIS 11	(Auguste, 2009)
Ariendorf	1	7.28	50.53	MIS 11	(Koenigswald and Heinrich, 1999; Turner, 1990)
Schoeningen	Scho 12	11.03	52.18	MIS 11	(Haidle and Pawlik, 2010) (Conard et al., 2015; Kolfschoten, 2014; Richter and Krbetschek, 2015)
Bilzingsleben II	II	11.07	51.28	MIS 11	(Koenigswald and Heinrich, 1999; Mania, 1998) (Haidle and Pawlik, 2010)
Atapuerca Gran Dolina	TD10-3	-3.52	42.35	MIS 11	(Rodríguez et al., 2011)
Malagrotta	-	12.33	41.88	MIS 11	(Ceruleo et al., 2019)
Terra Amata	C1a	7.25	43.7	MIS 11	(Valensi, 2009)
Terra Amata	C1b	7.25	43.7	MIS 11	(Palombo and Valli, 2003-2004; Valensi, 2009)
Ambrona	AS1-4	-2508	41166	MIS 11	(Falguères et al., 2006; Santonja et al., 2018)
Beeches Pit	6	0.64	52.3	MIS 11	(Preece et al., 2006)
Beeches Pit	5	0.64	52.3	MIS 11	(Preece et al., 2006)
Beeches Pit	7	0.64	52.3	MIS 11	(Preece et al., 2006)
Le Grande Vallée	U5a - U5e	0.46	46.68	MIS 11	(Hérisson et al., 2016)
Menez-Dregan I	Layer 7	-4.49	48.5	MIS 11	(Mercier et al., 2004; Monnier et al., 2016; Ravon et al., 2016)
Aldéne	TU II	2.7	43.35	MIS 11	(Rossoni-Notter et al., 2016)
Schladebach/Wallendorf	-	12.09	51.33	MIS 11	(Lauer and Weiss, 2018)
Aridos 1	-	-3.53	40.15	MIS 11a	(Sesé and Soto, 2002; Yravedra et al., 2010)
Swanscombe	Upper Loam	0.32	51.42	MIS 11a	(Ashton, 2016)
Aridos 2	-	-3.53	40.15	MIS 11a	(Sesé and Soto, 2002; Yravedra et al., 2010)
Isoletta	GA6Z	13.57	41.53	MIS 11a	(Pereira et al., 2018)
La Cansaladeta	A, B, C , D	1.18	41.31	MIS 11a	(Ollé et al., 2016)
Hoxne	A	1.19	52.35	MIS 11a	(Ashton et al., 2016; Ashton et al., 2008)
Hoxne	B	1.19	52.35	MIS 11a	(Ashton et al., 2016; Ashton et al., 2008)
Atapuerca Gran Dolina	TD10-1	-3.52	42.35	MIS 11a-b	(Rodríguez et al., 2011)
Fontana Ranuccio	FR 4	13.35	41.63	MIS 11a-b	(Palombo et al., 2000-2002; Pereira et al., 2018; Sala and Masini, 2007)
Ambrona	AS1	-2508	41166	MIS 11a-b	(Falguères et al., 2006; Santonja et al., 2018)
Ambrona	AS2	-2508	41166	MIS 11a-b	(Falguères et al., 2006; Santonja et al., 2018)
Guado San Nicola	SU A*B, SU B, SU B*C, SU C and SU C	14.16	41.52	MIS 11a-b	(Pereira et al., 2016)
Cava Pompi	Level 5	13.44	41.56	MIS 11a-b	(Pereira et al., 2018)
Saint-Acheul	Tufa	2.31	49.87	MIS 11a-b	(Antoine and Limondin-Lozouet, 2004)
Uichteritz	Middle Gravel	11.91	51.21	MIS 11a-c	(Lauer et al., 2020)
La Cansaladeta	I - J	1.18	41.31	MIS 11b	(Preece et al., 2006)
Barnham	5c	0.75	52.37	MIS 11c	(Ashton, 2016; Ashton et al., 1994)
Swanscombe	Lower loam	0.32	51.42	MIS 11c	(Ashton, 2016; Ashton et al., 1994)
Atapuerca Gran Dolina	TD10-2	-3.52	42.35	MIS 11c	(Rodríguez et al., 2011)
La Celle-sous-Moret	Tufa	2.85	48.38	MIS 11c	(Auguste, 2009; Limondin-Lozouet et al., 2010)
Clacton	Freshwater beds	1.09	51	MIS 11c	(Ashton, 2016)
Lademagne	102 m a.s.l.	13.48	41.53	MIS 11c	(Pereira et al., 2018)
Beeches Pit	3b	0.64	52.3	MIS 11c	(Preece et al., 2006)
Aroeira	layer X	-8.62	39.51	MIS 11c	(Daura et al., 2017; Daura et al., 2018)
La Cansaladeta	K	1.18	41.31	MIS 11c	(Preece et al., 2006)
Londigny	IIBt horizon	0.15	46.08	MIS 11c	(Connet et al., 2020)
Castel di Guido	-	12.28	41.9	MIS 11d-e	(Ceruleo et al., 2019; Palombo et al., 2000-2002)
Kärlich	Level H	7.47	50.47	MIS 12	(Haidle and Pawlik, 2010; Kolfschoten and Turner, 1996)
Boxgrove	6b, 8a, 8b,	-0.72	50.85	MIS 12	(García -Medrano et al., 2018)
Atapuerca Gran Dolina	TD10-4	-3.52	42.35	MIS 12	(Rodríguez et al., 2011)
Caune de l’Arago	CM_III	2.66	42.79	MIS 12	(Falguères et al., 2015; Hanquet and Desclaux, 2011; Magniez et al., 2013)
Cimitero di Atella	L	15.66	40.88	MIS 12	(Abruzzese et al., 2016; Rocca et al., 2018)
Aldène	TU I	2.7	43.35	MIS 12	(Rossoni-Notter et al., 2016)
Atapuerca Sima de los Huesos	LU 6	-3.52	42.35	MIS 12	(Aranburu et al., 2015; Carbonell et al., 2003; Demuro et al., 2019)
Cagny-La-Garenne	-	2.34	49.86	MIS 12a-b	(Auguste, 2009)
Cagny-Cimetière	Basal gravels	2.33	49.86	MIS 12a-b	(Limondin-Lozouet et al., 2010; Tuffreau, 1980)
Valle Giumentina	VV1 LABM	14.02	42.18	MIS 12b-c	(Nicoud et al., 2016; Villa et al., 2016)
Attenfeld	-	11.2	48.78	MIS 12c	(Haidle and Pawlik, 2010)
High Lodge	Bed E	0.56	52.35	MIS 12c	(Lewis et al., 2019b)
Cueva de Bolomor	Fase I	-0.24	39.06	MIS 13	(Fernández et al., 2000; Rivals and Blasco, 2008)
Boxgrove	4b	-0.72	50.85	MIS 13	(García -Medrano et al., 2018; Roberts and Parfitt, 1999)
Boxgrove	5a	-0.72	50.85	MIS 13	(García -Medrano et al., 2018; Roberts and Parfitt, 1999)
Boxgrove	4c	-0.72	50.85	MIS 13	(García -Medrano et al., 2018; Roberts and Parfitt, 1999)
Caune de l’Arago	CM_II	2.66	42.79	MIS 13	(Falguères et al., 2015; Hanquet and Desclaux, 2011; Magniez et al., 2013)
Valdoe	Slindon sands	-0.72	50.94	MIS 13	(Roberts et al., 2009; Voinchet et al., 2015)
Happisburgh 1	Organic mud and grey sands	1.54	52.82	MIS 13	(Gibbard et al., 2019; Lewis et al., 2019a)
High Lodge	Bed C	0.56	52.35	MIS 13	(Gibbard et al., 2019; Lewis et al., 2019a; Lewis et al., 2019b)
Waverly Wood	-	-1.46	52.34	MIS 13	(Keen et al., 2006)
Ficoncella	FIC 1	11.88	42.22	MIS 13a	(Aureli et al., 2016)
Valle Giumentina	VV1 LAN	14.02	42.18	MIS 13c	(Nicoud et al., 2016; Villa et al., 2016)
Caune de l’Arago	CM_I	2.66	42.79	MIS 14	(Falguères et al., 2015; Hanquet and Desclaux, 2011; Magniez et al., 2013)
Rue du Manège	-	2.28	49.88	MIS 14a-c	(Antoine et al., 2015)

## Sheet: Table S3
	WCONT	Continent
	DensityB	Population density according to Binford 2001. ind/100 sq km
	DensityK	Population density according to Kelly, 2013 ind/100 sq km
	DensityC	Average of densityB, density K
	Code for subpop: "n" indicates that the group relies on a purely foraging strategy; "x" indicates that the group has regular contact and trade relationship with non-foraging societies). Only groups marked "n" were included in the analyses
fid	Id number	name	WCONT	Latitude	Longitude	Subpop	DensityB	DensityK	DensityC	NPP	%Gathering	%Hunting	%Fishing	Cluster	Mounted hunters
22	22	Ainu_(Hokkaido)	EURASIA	44.01	144.17	n	34.8	NA	34.8	1070.52	10	15	75	Fishing	0
24	24	Ket_(Yenisei-Ostyak)	EURASIA	62	90	n	1.64	NA	1.64	403.271	5	45	50	Fishing	0
25	25	Gilyak	EURASIA	51.54	140	n	19.31	19.2	19.25	611.454	3	12	85	Fishing	0
26	26	Yukaghir	EURASIA	70	145	n	0.61	0.5	0.55	148.192	5	55	40	Hunting	0
27	27	Nganasan	EURASIA	73.83	90	n	0.46	NA	0.46	151.581	1	55	44	Hunting	0
28	28	Siberian_Eskimo	EURASIA	65.96	170.08	n	4.7	NA	4.7	165.883	10	30	60	Fishing	0
129	146	Kiliwa	NOAM	31.44	-115.25	n	12.25	33.4	22.82	242.611	55	15	30	Gathering	0
130	147	Diegueno_(Southern)	NOAM	32.44	-116.49	n	18.1	18.1	18.1	672.105	55	25	20	Gathering	0
131	148	Lake_Yokuts	NOAM	36	-119.83	n	38.1	38.1	38.1	316.665	50	20	30	Gathering	0
132	149	Serrano	NOAM	34.52	-117	n	17.58	39	28.29	448.717	60	40	0	Gathering	0
133	150	Luiseno	NOAM	33.42	-117.3	n	67.9	148	107.95	580.705	60	15	25	Gathering	0
134	151	Wukchumi	NOAM	36.45	-118.96	n	24.21	NA	24.21	969.707	45	40	15	Gathering	0
135	152	Tubatulabal	NOAM	36	-118.32	n	17.2	30	23.6	916.444	50	35	15	Gathering	0
136	153	Nomlaki-Western_Wintun	NOAM	40	-122.56	n	35	71	53	1121.46	60	30	10	Gathering	0
137	154	Yokuts-(N,Foothills)	NOAM	37.44	-120.44	n	38.29	237	137.6	653.483	50	25	25	Gathering	0
138	155	Patwin-So,Hill_Wintun	NOAM	39.08	-122.05	n	82	62.5	72.25	761.54	50	30	20	Gathering	0
139	156	Gabrieleno	NOAM	34	-118	n	64.9	NA	64.9	665.914	40	10	50	Fishing	0
140	157	Monachi-Southern	NOAM	36.6	-117.08	n	28.7	190	109.35	162.747	50	30	20	Gathering	0
141	158	Eastern_Pomo	NOAM	39.03	-122.94	n	127	414.5	270.75	1349.61	60	15	25	Gathering	0
142	159	Pomo-Clear Lake-S,East	NOAM	39.12	-122.94	n	308.7	431	369.85	1349.61	65	10	25	Gathering	0
143	160	Wintu-No,Eastern_Wintun	NOAM	40.9	-122.35	n	58.82	281	169.91	1708.34	35	25	40	Gathering	0
144	161	Chumash_(St,Barbara_Ca)	NOAM	34.63	-119.6	n	118.2	871.5	494.85	1049	25	5	70	Fishing	0
145	162	Chimariko	NOAM	40.85	-123.3	n	50	34.1	42.05	1230.7	30	30	40	Gathering	0
146	163	Nisenan-So,_Maidu	NOAM	39.03	-121.15	n	39.75	NA	39.75	1543.29	50	30	20	Gathering	0
147	164	Salinan	NOAM	35.47	-120.84	n	37.4	NA	37.4	601.498	50	20	30	Gathering	0
148	165	South_Pomo-(Santa_Rosa)	NOAM	38.54	-122.88	n	110.8	NA	110.8	1583.35	45	15	40	Gathering	0
149	166	Sinkyone	NOAM	40.1	-123.96	n	136.44	270	203.22	1540.12	40	15	45	Gathering	0
150	167	Lassik	NOAM	40.18	-123.16	n	97.2	140	118.6	1282.84	45	20	35	Gathering	0
151	168	Coast_Miwok	NOAM	38.24	-122.88	n	53.57	NA	53.57	1451.53	40	10	50	Fishing	0
152	169	Mattole	NOAM	40.17	-124.04	n	116.4	210	163.2	1468.73	40	10	50	Fishing	0
153	170	Lake_Miwok	NOAM	38.79	-122.48	n	65	180	122.5	1281.39	60	10	30	Gathering	0
154	171	Yuki_(Proper)	NOAM	39.7	-123.15	n	131.6	232	181.8	1531.2	50	15	35	Gathering	0
155	172	Wappo	NOAM	38.59	-122.54	n	120.6	163	141.8	1511.02	55	15	30	Gathering	0
156	173	North_Pomo_(Kalekau)	NOAM	39.34	-123.29	n	108.4	232	170.2	1584.66	50	20	30	Gathering	0
157	174	Yana_(Northern)	NOAM	40.38	-122.89	n	31.3	35	33.15	1450.89	45	25	30	Gathering	0
158	175	Miwok_(Sierra)	NOAM	38	-122.77	n	24.54	55	39.77	1494.12	55	35	10	Gathering	0
159	176	Tekelma	NOAM	42.44	-123.48	n	12.85	NA	12.85	1398.19	35	20	45	Fishing	0
160	177	Coast_Yuki	NOAM	39.64	-123.74	n	66.96	166	116.48	1540.12	25	15	60	Fishing	0
161	178	Tolowa	NOAM	41.87	-123.92	n	122	138	130	1397.49	25	10	65	Fishing	0
162	179	Shasta-(Eastern)	NOAM	41.62	-122.7	n	25	74	49.5	977.779	45	25	30	Gathering	0
163	180	Hupa	NOAM	40.93	-123.61	n	80	197	138.5	1522.27	35	10	55	Fishing	0
164	181	Tututni-Coastal	NOAM	42.61	-124.04	n	67.07	NA	67.07	1406.37	10	30	60	Fishing	0
165	182	Karok	NOAM	41.58	-123.47	n	46.9	98.5	72.7	1265.39	35	10	55	Fishing	0
166	183	Atsugewi	NOAM	40.75	-121.12	n	17.93	45	31.4	1070.52	35	40	25	Gathering	0
167	184	Wiyot	NOAM	40.75	-124.14	n	107.93	266.5	187.2	1540.12	30	5	65	Fishing	0
168	185	Maidu_(Mt,)	NOAM	40.28	-120.56	n	23.5	103	63.25	949.384	50	30	20	Gathering	0
169	186	Yurok	NOAM	41.4	-123.89	n	131	180	155.5	1468.73	20	10	70	Fishing	0
170	187	Achomawi_(Western)	NOAM	41.32	-121.19	n	17.25	17.5	17.3	846.108	30	40	30	Gathering	0
171	188	Modoc	NOAM	42	-121.31	n	22.89	4.8	13.85	622.113	45	30	25	Gathering	0
172	189	Klamath	NOAM	42.62	-121.5	n	13.36	25	19.18	805.689	30	20	50	Fishing	0
175	192	Shoshoni-Death_Valley	NOAM	36.52	-116.81	n	1.29	NA	1.29	211.309	75	25	0	Gathering	0
178	195	Panamint	NOAM	36.37	-117.33	n	2.12	2.1	2.11	320.226	65	35	0	Gathering	0
180	197	Koso_Mt,-Little_Lake	NOAM	36.12	-117.7	n	8.57	NA	8.57	430.014	60	40	0	Gathering	0
182	199	Kawaiisu	NOAM	35.37	-118	n	11.9	11.9	11.9	286.204	60	40	0	Gathering	0
183	200	Saline_Valley Shoshoni	NOAM	36.65	-117.79	n	2.32	NA	2.32	416.326	60	40	0	Gathering	0
184	201	Antarianunts-So,Paiute	NOAM	37.86	-110.72	n	3.45	NA	3.45	520.531	50	35	15	Gathering	0
185	202	Owens Valley Paiute	NOAM	36.88	-118.18	n	38.04	19	28.52	414.61	65	30	5	Gathering	0
186	203	Kawich_Mountains Shoshoni	NOAM	37.92	-116.45	n	1.99	1.9	1.95	474.002	55	45	0	Gathering	0
187	204	Kaibab Southern Paiute	NOAM	36.9	-112.55	n	3.71	3.5	3.605	538.575	60	40	0	Gathering	0
188	205	Mono_Lake-Paiute (Kuzedika)	NOAM	38.11	-118.85	n	5.9	40.9	23.4	512.286	48	45	7	Gathering	0
189	206	Deep_Springs Paiute	NOAM	37.28	-118	n	3.54	NA	3.54	284.402	55	45	0	Gathering	0
190	207	Salmon_Eater_Shoshoni	NOAM	42.94	-115.3	n	6.9	NA	6.9	468.965	30	50	20	Hunting	0
191	208	Kuyuidokado-Pyramid_Lk Paiute	NOAM	40	-119.6	n	18.53	18	18.25	399.114	50	20	30	Gathering	0
192	209	Ute-Timanogas	NOAM	40.22	-111.81	n	3.47	10.35	6.91	719.533	40	30	30	Gathering	1
193	210	Cattail_Eater_Paiute	NOAM	40.12	-118.7	n	22	NA	22	327.335	50	30	20	Gathering	0
194	211	Fish_Lake-Paiute	NOAM	37.69	-118.14	n	3.89	NA	3.89	264.494	50	30	20	Gathering	0
195	212	No,Paiute-Honey_Lake	NOAM	40.27	-120.44	n	10.6	NA	10.6	739.133	40	50	10	Gathering	0
196	213	Hukundika_Shoshone	NOAM	41.55	-112.22	n	2.96	NA	2.96	713.468	45	35	20	Gathering	0
197	214	Gosiute_Shoshoni (Deep_Creek)	NOAM	39.88	-114	n	1.67	1.5	1.58	689.046	45	55	0	Gathering	0
198	215	Spring_Valley-Shoshoni	NOAM	39.19	-114.48	n	6.09	NA	6.09	445.327	45	55	0	Gathering	0
199	216	White_Knife-Shoshoni	NOAM	41	-117.31	n	11.71	15	13.35	383.524	40	45	15	Gathering	0
200	217	Shoshoni-Railroad_Valley	NOAM	38.33	-115.78	n	4.28	NA	4.28	424.89	55	45	0	Gathering	0
201	218	Reese_River Shoshoni	NOAM	39.25	-117.32	n	16.7	10	13.35	492.385	45	40	15	Gathering	0
202	219	Mono-North_Fork Paiute	NOAM	37	-119.07	n	16.04	NA	16.04	1182.81	40	45	15	Gathering	0
203	221	Grouse_Creek Shoshoni	NOAM	41.59	-113.94	n	1.64	NA	1.64	487.384	40	45	15	Gathering	0
204	222	South_Ute_(Wimonantci)	NOAM	37.67	-109	n	2.6	NA	2.6	662.812	35	55	10	Gathering	1
205	223	No,_Paiute-Bear_Creek_Or	NOAM	43.94	-120.49	n	1.1	NA	1.1	574.271	45	50	5	Gathering	0
206	224	Shoshoni-Antelope_Valley	NOAM	40.19	-114.24	n	1.13	NA	1.13	507.325	50	40	10	Gathering	0
207	225	Washo	NOAM	39.08	-119.82	n	14.9	28	21.45	497.375	48	37	15	Gathering	0
208	226	Kidutokado-Suprise_Valley paiute	NOAM	41.5	-120.06	n	13.59	1.1	7.35	590.324	50	30	20	Gathering	0
209	227	Wind_River-Shoshoni	NOAM	43.19	-108.86	n	1.87	1	1.43	440.233	20	65	15	Hunting	0
210	228	Wadadika-Ruby_Valley Shoshoni	NOAM	40.36	-115.39	n	13.79	13.4	1.35	721.047	55	37	8	Gathering	0
211	229	Bohogue-Shoshoni	NOAM	43	-112	n	1.04	NA	1.04	678.28	30	55	15	Hunting	1
212	230	Uintah-(Ute)	NOAM	40.47	-110.22	n	7.48	NA	7.48	500.696	40	35	25	Gathering	1
213	231	Wadadokado-Harney_Valley Paiute	NOAM	43.25	-119.14	n	1.24	NA	1.24	465.602	45	35	20	Gathering	0
214	232	Agaiduka_(Lemhi_River) Sheep eater Shosoni	NOAM	45.17	-113.84	n	6.24	2.75	4.49	564.587	20	55	25	Hunting	0
215	233	Shoshoni-Little_Smoky	NOAM	39.33	-115.84	n	1.82	NA	1.82	484.045	45	55	0	Gathering	0
216	234	Uncompahgre-(Ute)	NOAM	38.14	-107.8	n	4.29	NA	4.29	860.754	35	50	15	Gathering	1
218	241	Comanche	NOAM	36.83	-100.5	n	2.33	5	3.66	891.391	20	80	0	Hunting	1
220	243	Kiowa	NOAM	36.9	-99.1	n	1.4	1.4	1.4	1030.78	10	90	0	Hunting	1
221	244	Kiowa-A^pache	NOAM	35.83	-98.9	n	4.14	1.4	2.77	1128.93	20	80	0	Hunting	1
222	245	Cheyenne	NOAM	38.83	-102.35	n	4.82	3	3.91	689.046	15	80	5	Hunting	1
223	246	Arapahoe	NOAM	40.13	-102.72	n	7.5	3	5.25	719.533	20	80	0	Hunting	1
224	248	Crow	NOAM	45.83	-108.48	n	5.81	2.6	4.2	665.914	20	80	0	Hunting	1
225	249	Teton_Lakota	NOAM	44.5	-102.27	n	8.77	NA	8.77	698.235	10	90	0	Hunting	1
226	250	Kutenai_(Lower)	NOAM	47.48	-114.08	n	2.01	2	2	749.617	15	45	40	Hunting	1
227	252	Bannock_(Eastern)	NOAM	43.66	-112.32	n	2.31	1.31	1.81	474.002	30	50	20	Hunting	1
228	253	Gros_Ventre	NOAM	48.12	-105.6	n	3.37	NA	3.37	580.705	20	80	0	Hunting	1
229	254	Bungi_(Plains_Ojibwa)	NOAM	47.6	-97.25	n	2.79	NA	2.79	854.672	10	75	15	Hunting	1
230	255	Peigan-(Pikuni)	NOAM	49.34	-111.21	n	2.54	NA	2.54	599.905	20	80	0	Hunting	1
231	256	Blackfoot	NOAM	51.01	-110.76	n	3.46	4.3	3.88	585.519	20	75	5	Hunting	1
232	257	Assiniboine	NOAM	49.49	-102.43	n	3.21	5.8	4.5	718.018	20	70	10	Hunting	1
233	258	Plains_Cree	NOAM	51.86	-102.67	n	2.73	1.9	2.3	659.108	10	75	15	Hunting	1
234	259	Blood_(Kainah)	NOAM	52.79	-113.86	n	4.44	NA	4.44	762.222	10	85	5	Hunting	1
235	260	Sarsi	NOAM	53.15	-111.04	n	1.75	NA	1.75	736.129	10	82	8	Hunting	1
236	268	Squamish	NOAM	49.77	-123.19	n	56.5	NA	56.5	990.056	15	25	60	Fishing	0
237	269	Alsea	NOAM	44.42	-123.84	n	96.8	73	84.9	1415.27	10	15	75	Fishing	0
238	270	Puyallup	NOAM	47.11	-122.04	n	36.75	195	115.87	1344.34	15	15	70	Fishing	0
239	271	Twana	NOAM	47.55	-123.16	n	32.4	25	28.7	1213.46	10	20	70	Fishing	0
240	272	Chehalis	NOAM	46.87	-123.67	n	21.97	NA	21.97	1388.61	15	20	65	Fishing	0
241	273	Nootka_(Central)	NOAM	49.34	-125.74	n	153.9	71.5	112.7	1070.52	5	5	90	Fishing	0
242	274	Chinook	NOAM	46.06	-123.75	n	33.8	148.6	91.2	1388.61	15	10	75	Fishing	0
243	275	Coos	NOAM	43.43	-124.11	n	104.2	NA	104.2	1486.58	10	10	80	Fishing	0
244	276	Lillooet	NOAM	50.46	-123	n	23.5	23.5	23.5	882.832	10	40	50	Fishing	0
245	277	Lummi	NOAM	48.84	-122.34	n	104.63	NA	104.63	1379.73	10	15	75	Fishing	0
246	278	Quinault	NOAM	47.38	-123.82	n	58.7	46	52.35	1213.46	10	15	75	Fishing	0
247	279	Stalo	NOAM	49.23	-122.7	n	66	NA	66	1353.17	10	15	75	Fishing	0
248	280	Cowichan	NOAM	48.41	-123.64	n	34.75	34	34.375	1291.58	10	30	60	Fishing	0
249	281	Tillamook	NOAM	45.4	-123.82	n	41.32	NA	41.32	1335.51	30	25	45	Fishing	0
250	282	Comox	NOAM	50	-125.5	n	55	NA	55	1170.72	10	15	75	Fishing	0
251	283	Bella_Bella	NOAM	52.87	-127.87	n	20.51	NA	20.51	927.96	10	20	70	Fishing	0
252	284	Quileute	NOAM	47.77	-124.14	n	104.3	64.5	84.4	1256.69	10	15	75	Fishing	0
253	285	Klallam	NOAM	47.95	-123.55	n	70	NA	70	990.056	10	20	70	Fishing	0
254	286	Makah	NOAM	48.22	-124.58	n	123	86	104.5	1300.34	10	10	80	Fishing	0
255	287	Haisla	NOAM	53.5	-128.42	n	19.1	16	17.55	912.776	10	35	55	Fishing	0
256	288	Kwakiutl	NOAM	50.42	-126.67	n	68.7	57	62.85	997.966	5	10	85	Fishing	0
257	289	Tsimshim	NOAM	54	-129.58	n	41.9	57.5	49.7	990.056	5	20	75	Fishing	0
258	290	Haida	NOAM	53.54	-132.29	n	97.09	79	88.045	1145.34	1	10	89	Fishing	0
259	291	Bella_Coola	NOAM	52.32	-126.58	n	13	10	11.5	735.477	5	25	70	Fishing	0
260	292	Tlingit	NOAM	57	-133.59	n	11.42	25	18.21	997.966	1	15	84	Fishing	0
261	293	Gitksan	NOAM	55.65	-128.06	n	23.58	NA	23.58	796.544	1	30	69	Fishing	0
262	294	Konaig	NOAM	57.93	-153.16	n	30.6	NA	30.6	868.077	1	5	94	Fishing	0
263	295	Eyak	NOAM	60.48	-144	n	5.86	NA	5.86	782.698	0.01	10	89.99	Fishing	0
264	296	Kuskowagmut	NOAM	61.01	-161.55	n	17.3	3	10.15	544.865	5	20	75	Fishing	0
265	297	Chugach_Eskimo	NOAM	61.21	-147.61	n	12.1	18	15.05	513.747	0.01	10	89.99	Fishing	0
266	298	Aleut	NOAM	55	-162.85	n	54.65	65	59.88	810.546	1	5	94	Fishing	0
267	299	Nunavak	NOAM	60.03	-166.3	n	19.22	30	24.61	566.412	1	15	84	Fishing	0
268	315	Tenino	NOAM	45.59	-120.45	n	19	18	18.5	458.861	30	20	50	Fishing	0
269	316	Umatiela	NOAM	45.49	-119.94	n	10.5	4.5	7.5	525.466	30	30	40	Gathering	0
270	317	Wenatchi	NOAM	47.41	-120.31	n	50.17	NA	50.17	495.712	20	25	55	Fishing	0
271	318	Yakima	NOAM	46.33	-120.27	n	27	NA	27	383.524	30	25	45	Fishing	0
272	319	Wishram	NOAM	45.72	-121.13	n	231.7	NA	231.7	884.379	25	15	60	Fishing	0
273	320	Coeur_Dalene	NOAM	47.42	-116.34	n	1.5	1.5	1.5	990.056	20	55	25	Hunting	0
274	321	Sinkaietk	NOAM	48.78	-119.56	n	14.51	NA	14.51	574.271	15	25	60	Fishing	0
275	322	Okanogan	NOAM	49.46	-119.63	n	13.27	NA	13.27	540.209	25	30	45	Fishing	0
276	323	Sanpoil	NOAM	47.94	-118.44	n	11.2	38	24.6	644.115	25	35	40	Fishing	0
277	324	Nez_Perce	NOAM	46.25	-116.46	n	8.88	8.9	8.89	1008.43	33	15	52	Fishing	0
278	325	Thompson	NOAM	51.26	-121.75	n	33.2	33.2	33.2	727.092	20	25	55	Fishing	0
279	326	Kalispel	NOAM	47.94	-115.67	n	1.5	NA	1.5	1070.52	20	35	45	Fishing	0
280	327	East_Ojibwa_Kitchibuan	NOAM	45.21	-85.1	n	5	NA	5	1120.17	15	40	45	Fishing	0
281	328	Kitikitegon_Lac_Vieux	NOAM	45	-91	n	3.09	NA	3.09	1021.88	15	45	40	Hunting	0
282	329	Micmac_(Souriquois)	NOAM	46.99	-65	n	4.32	2.3	3.31	974.334	10	55	35	Hunting	0
283	330	Flathead	NOAM	46.28	-113.26	n	1.5	NA	1.5	746.627	20	60	20	Hunting	0
284	331	Rainy_River-(Emo_Ojibwa)	NOAM	45.21	-85.1	n	1.21	NA	1.21	1120.17	10	60	30	Hunting	0
285	332	North_Saulteaux-Berens	NOAM	52.28	-96.78	n	1.2	NA	1.2	629.018	5	65	30	Hunting	0
286	333	Shuswap-(Southeastern)	NOAM	53.41	-119.53	n	12.4	9.75	11.07	544.865	15	30	55	Fishing	1
287	334	Pekangekum-Ojibwa	NOAM	51.84	-93.85	n	3.08	3.2	3.14	617.268	10	60	30	Hunting	0
288	335	Round_Lake_Ojibwa	NOAM	52.71	-90.62	n	1.75	1.7	1.72	529.126	15	65	20	Hunting	0
289	336	Alcatcho	NOAM	51.32	-124.02	n	7.5	NA	7.5	709.373	10	55	35	Hunting	0
290	337	Ojibwa-Nipigon	NOAM	49.34	-88.31	n	0.87	NA	0.87	690.218	10	55	35	Hunting	0
291	338	Mistassini_Cree	NOAM	51.75	-72.66	n	0.58	NA	0.58	446.645	0.9	74	25.1	Hunting	0
292	339	Ojibwa--Albanymoose	NOAM	51.22	-83.1	n	1.43	NA	1.43	605.681	5	60	35	Hunting	0
293	340	Waswanip-Cree	NOAM	49.78	-76.64	n	0.41	0.4	0.45	629.018	5	55	40	Hunting	0
294	341	Ojibwa-Weagamon	NOAM	52.79	-90.64	n	0.51	NA	0.51	529.126	10	55	35	Hunting	0
295	342	Montagnais	NOAM	52.42	-63.33	n	0.41	NA	0.41	455.768	10	50	40	Hunting	0
296	343	Sekani	NOAM	56.14	-120	n	0.82	1	0.91	715.838	10	60	30	Hunting	1
297	344	Beaver	NOAM	58.51	-115.76	n	0.51	0.5	0.51	577.429	10	55	35	Hunting	0
298	345	Slave	NOAM	61.15	-119.5	n	1	1.4	1.2	460.387	10	60	30	Hunting	0
299	346	Kaska	NOAM	59.73	-125	n	0.9	1	0.95	493.797	10	65	25	Hunting	0
300	347	Tahltan	NOAM	57.66	-127.85	n	1.16	1.1	1.13	455.768	10	60	30	Hunting	0
301	348	Chilcotin	NOAM	51.68	-124	n	11.52	13	12.26	682.9	10	40	50	Fishing	0
302	349	Carrier_(Hwitsowitenne)	NOAM	53.33	-123.15	n	7.59	7.6	7.59	817.604	10	47	43	Hunting	0
303	350	Mountain	NOAM	63.68	-125.37	n	0.78	NA	0.78	297.237	10	75	15	Hunting	0
304	351	Han_(Yukon_Athabaskan)	NOAM	64.79	-141.2	n	1.8	1.6	1.7	341.309	10	70	20	Hunting	0
305	352	Hare	NOAM	67.47	-125	n	0.33	0.3	0.33	231.56	10	65	25	Hunting	0
306	353	Attawapiskat_Cree	NOAM	53.62	-83.88	n	1.43	1.4	1.42	484.057	5	40	55	Fishing	0
307	354	Koyukon	NOAM	66.52	-153.78	n	1.09	NA	1.09	278.657	5	60	35	Hunting	0
308	355	Chippewyan_(Athabaskan)	NOAM	59.47	-106.19	n	0.46	0.4	0.43	382.95	5	70	25	Hunting	0
309	356	Kutchin_Peel_River	NOAM	65.94	-135.23	n	1.7	1.1	1.4	337.726	2	65	33	Hunting	0
310	357	Ingalik	NOAM	61.82	-157.75	n	2.71	3.25	2.98	474.473	2	43	55	Fishing	0
311	358	Satudene-Bear Lake	NOAM	65.75	-122.89	n	0.55	NA	0.55	278.657	5	75	20	Hunting	0
312	359	Nabesna	NOAM	63.44	-143.12	n	0.77	0.6	0.68	403.271	3	40	57	Fishing	0
313	360	Rupert_House-Cree	NOAM	51.08	-77.81	n	0.9	NA	0.9	550.191	3	56	41	Hunting	0
314	361	Dogrib	NOAM	63.85	-115.61	n	0.88	0.6	0.74	310.229	3	66	31	Hunting	0
315	362	Tanaina	NOAM	61.74	-150.45	n	4.86	5	4.93	702.947	3	51	46	Hunting	0
316	363	Tutchone	NOAM	61.24	-138.21	n	0.92	0.6	0.76	334.176	2	62	36	Hunting	0
317	364	Holikachuk	NOAM	63.33	-157.54	n	1.52	NA	1.52	437.673	2	36	62	Fishing	0
318	365	Naskapi	NOAM	56.19	-68.92	n	0.42	0.25	0.42	378.992	1	73	26	Hunting	0
319	369	Norton_Sound-Imuit	NOAM	63.98	-160.75	n	7.61	NA	7.61	446.645	1	15	84	Fishing	0
320	370	Kobuk_Inuit	NOAM	66.95	-156.94	n	2.67	NA	2.67	294.066	1	63	36	Hunting	0
321	371	Kotzebue_Sound-Inuit	NOAM	66.77	-161.53	n	6.63	11.6	9.11	355.974	1	21	78	Fishing	0
322	372	Labrador_Inuit	NOAM	57.81	-62.34	n	2.78	2.85	2.85	359.725	0.01	29	70.99	Fishing	0
323	373	Great_Whale-Inuit	NOAM	55.32	-77.69	n	1.86	NA	1.86	395.035	0.1	18	81.9	Fishing	0
324	374	Caribou_Inuit	NOAM	64.33	-96.2	n	0.3	0.2	0.25	165.883	0.1	55	44.9	Hunting	0
325	375	Noatak-Inuit	NOAM	68.09	-160	n	2.2	NA	2.2	236.697	0.1	75	24.9	Hunting	0
326	377	Nunamiut_Inuit	NOAM	68.18	-151.71	n	0.96	2	1.48	165.883	0.1	89	10.9	Hunting	0
327	378	Mackenzie-Inuit	NOAM	69.68	-131.7	n	3.84	3.5	3.67	198.374	0.1	38	61.9	Fishing	0
328	379	Sivokamiut_(St_Lawrnce)	NOAM	63.49	-170.31	n	15	23	19	433.243	0.1	10	89.9	Fishing	0
329	380	Point_Hope-Inuit	NOAM	68.37	-166.63	n	4.2	NA	4.2	278.657	0.01	35	64.99	Fishing	0
330	381	Copper_Inuit	NOAM	68.58	-106.61	n	0.43	1.2	0.815	141.628	0.01	25	74.99	Fishing	0
331	382	Utkuhikhalingmiut	NOAM	66.99	-95.18	n	0.38	NA	0.38	133.812	0.01	30	69.99	Fishing	0
332	383	Aivilingmiut	NOAM	65.16	-88.12	n	0.32	NA	0.32	169.653	0.01	35	64.99	Fishing	0
333	384	Ingulik Inuit	NOAM	69.38	-81.6	n	0.54	0.5	0.52	146.525	0.01	15	84.99	Fishing	0
334	385	W,_Greenland_inuit	NOAM	69.31	-50.21	n	4.73	NA	4.73	352.258	0.01	15	84.99	Fishing	0
335	386	Baffin_Island_inuit	NOAM	64.95	-67.1	n	1.26	NA	1.26	202.829	0.01	5	94.99	Fishing	0
336	387	Netsilik_inuit	NOAM	71.46	-94.93	n	0.25	0.5	0.37	107.706	0.01	25	74.99	Fishing	0
337	388	Angmaksalik	NOAM	65.63	-37.63	n	7.72	8	7.86	529.126	0.01	10	89.99	Fishing	0
338	389	Tareumiut Inuit	NOAM	71.28	-156.72	n	3.86	4	3.93	177.434	0.01	25	74.99	Fishing	0
339	390	Polar_inuit	NOAM	77.74	-69.35	n	0.41	0.5	0.455	144.875	0.01	30	69.99	Fishing	0
23	23	Orogens	EURASIA	51.91	122.5	x	4.3	NA	4.3	337.726	10	65	25	Hunting	0
127	144	Cahuilla_(Desert)	NOAM	33.59	-116.24	x	43.75	68	55.87	262.677	75	25	0	Gathering	0
128	145	Cupeno	NOAM	33.26	-116.59	x	48.8	39	43.9	902.563	75	25	0	Gathering	0
179	196	Yavapai_(Northeastern)	NOAM	33.37	-110.5	x	1.48	2.7	2.09	699.763	60	35	5	Gathering	0
181	198	Walapai	NOAM	35.95	-114.5	x	3.86	4	3.93	273.561	65	35	0	Gathering	0
219	242	Chiricahua_Apache	NOAM	32.52	-101.76	x	1.16	NA	1.16	804.231	60	40	0	Gathering	1
